# Supplementary material for: Evaluation of Anticancer Activity of 76 Plant Species Collected in Andalusia (Spain) against Lung Cancer Cells
Source: Plants (Basel). 2023 Sep 15;12(18):3275. doi: 10.3390/plants12183275 (PMC10536323; doi:10.3390/plants12183275)
Supplement: Supplementary file 1 [file plants-12-03275-s001.zip]

Archive with 1 entries (1 files):
- plants-2566655-supplementary.pdf
